# Supplementary material for: Two New Steroidal Saponins with Potential Anti-Inflammatory Effects from the Aerial Parts of Gnetum formosum Markgr
Source: Plants (Basel). 2024 Jul 29;13(15):2100. doi: 10.3390/plants13152100 (PMC11314289; doi:10.3390/plants13152100)
Supplement: Supplementary file 1 [file plants-13-02100-s001.zip]

Archive with 1 entries (1 files):
- plants-3106295-supplementary.pdf
